# Supplementary material for: Properties of the Omicron Variant of SARS-CoV-2 Affect Public Health Measure Effectiveness in the COVID-19 Epidemic
Source: Int J Environ Res Public Health. 2022 Apr 19;19(9):4930. doi: 10.3390/ijerph19094930 (PMC9099739; doi:10.3390/ijerph19094930)
Supplement: Supplementary file 1 [file ijerph-19-04930-s001.zip]

Archive with 1 entries (1 files):
- ijerph-1673205-supplementary.pdf
